# Supplementary material for: Activation and Migration of Human Skeletal Muscle Stem Cells In Vitro Differently Rely on Calcium Signals
Source: Cells. 2022 May 19;11(10):1689. doi: 10.3390/cells11101689 (PMC9140175; doi:10.3390/cells11101689)
Supplement: Supplementary file 1 [file cells-11-01689-s001.zip]

Archive with 5 entries (5 files):
- Legends Movies.pdf
- Tollance Figure Sup_RGB.pdf
- Video1.mp4
- Video2.mp4
- Video3.mp4
